# Supplementary material for: Infections of Venetoclax-Based Chemotherapy in Acute Myeloid Leukemia: Rationale for Proper Antimicrobial Prophylaxis
Source: Cancers (Basel). 2021 Dec 14;13(24):6285. doi: 10.3390/cancers13246285 (PMC8699304; doi:10.3390/cancers13246285)
Supplement: Supplementary file 1 [file cancers-13-06285-s001.zip]

Archive with 1 entries (1 files):
- cancers-1478677-supplementary.pdf
